# Supplementary material for: Causes of Intensive Care Unit Admissions in Children with SARS-CoV-2: A Single-Centre Observational Study
Source: Children (Basel). 2022 Dec 30;10(1):75. doi: 10.3390/children10010075 (PMC9856882; doi:10.3390/children10010075)
Supplement: Supplementary file 1 [file children-10-00075-s001.zip]

Archive with 2 entries (2 files):
- File S1 Methods used in the study.pdf
- Table S1 Groups and basic characteristics.xlsx
