# Supplementary material for: Causes of Intensive Care Unit Admissions in Children with SARS-CoV-2: A Single-Centre Observational Study
Source: Children (Basel). 2022 Dec 30;10(1):75. doi: 10.3390/children10010075 (PMC9856882; doi:10.3390/children10010075)
Supplement: Supplementary file 1 [file children-10-00075-s001.zip › Table S1 Groups and basic characteristics.xlsx]

## Sheet: data
Groups and basic characteristics
Group	Sex	Age (years)	Severity	Hospital stay (days)	ICU stay (days)	Recovery	Cause of ICU admission
COVID	male	0.0794521	medium	3	1	complete recovery	acute COVID-19
COVID	male	0.30137	critical	39	39	long sequelae	acute COVID-19
COVID	male	0.383562	medium	6	2	complete recovery	acute COVID-19
COVID	male	0.438356	medium	5	5	complete recovery	acute COVID-19
COVID	male	0.482192	mild	2	2	short sequelae	acute COVID-19
COVID	male	0.556164	medium	4	4	complete recovery	acute COVID-19
COVID	male	0.569863	medium	9	8	complete recovery	acute COVID-19
COVID	male	0.616438	mild	5	5	complete recovery	acute COVID-19
COVID	female	0.619178	medium	6	2	complete recovery	acute COVID-19
COVID	male	0.731507	medium	3	3	complete recovery	acute COVID-19
COVID	male	0.90137	critical	100	101	long sequelae	acute COVID-19
COVID	female	1.04384	mild	5	5	complete recovery	acute COVID-19
COVID	male	1.26849	mild	7	6	complete recovery	acute COVID-19
COVID	male	2.00274	medium	4	3	complete recovery	acute COVID-19
COVID	male	2.33699	severe	11	9	short sequelae	acute COVID-19
COVID	female	2.94247	mild	11	5	complete recovery	acute COVID-19
COVID	male	3.32329	mild	5	5	short sequelae	acute COVID-19
COVID	female	3.43014	mild	6	6	short sequelae	acute COVID-19
COVID	female	3.6137	mild	4	4	complete recovery	acute COVID-19
COVID	female	4.04932	mild	2	1	complete recovery	acute COVID-19
COVID	male	4.43014	mild	10	4	short sequelae	acute COVID-19
COVID	male	4.54521	mild	2	2	complete recovery	acute COVID-19
COVID	female	5.30685	mild	16	6	short sequelae	acute COVID-19
COVID	male	5.47123	mild	6	6	complete recovery	acute COVID-19
COVID	female	6.14521	mild	2	1	complete recovery	acute COVID-19
COVID	male	6.17808	mild	10	10	complete recovery	acute COVID-19
COVID	male	7.10959	mild	4	4	complete recovery	acute COVID-19
COVID	female	7.65479	mild	5	4	long sequelae	acute COVID-19
COVID	male	7.86849	mild	20	15	complete recovery	acute COVID-19
COVID	male	10.5808	severe	22	22	complete recovery	acute COVID-19
COVID	male	11.4877	medium	4	2	complete recovery	acute COVID-19
COVID	female	11.7589	critical	14	11	complete recovery	acute COVID-19
COVID	male	12.137	medium	10	10	long sequelae	acute COVID-19
COVID	male	12.5397	mild	6	6	complete recovery	acute COVID-19
COVID	male	12.8356	mild	12	12	complete recovery	acute COVID-19
COVID	male	13.063	critical	29	29	complete recovery	acute COVID-19
COVID	male	14.4575	mild	11	10	complete recovery	acute COVID-19
COVID	female	15.7589	mild	7	7	short sequelae	acute COVID-19
COVID	male	16.0712	mild	2	1	long sequelae	acute COVID-19
COVID	female	16.1342	mild	3	3	complete recovery	acute COVID-19
COVID	male	16.8137	medium	28	21	complete recovery	acute COVID-19
COVID	female	16.8356	mild	3	1	complete recovery	acute COVID-19
COVID	female	17.1726	mild	3	3	complete recovery	acute COVID-19
COVID	female	17.526	critical	19	18	complete recovery	acute COVID-19
COVID	male	17.7753	severe	7	7	long sequelae	acute COVID-19
COVID	female	17.8466	mild	3	3	complete recovery	acute COVID-19
COVID	male	17.937	mild	8	7	short sequelae	acute COVID-19
COVID	male	18.5041	mild	6	2	complete recovery	acute COVID-19
COVID	male	18.7644	critical	36	18	long sequelae	acute COVID-19
MIS-C	female	1.65479	mild	14	1	complete recovery	MIS-C
MIS-C	male	1.76438	mild	8	8	long sequelae	MIS-C
MIS-C	male	2.00822	mild	6	4	complete recovery	MIS-C
MIS-C	male	2.67397	mild	7	5	complete recovery	MIS-C
MIS-C	male	3.43288	mild	12	5	complete recovery	MIS-C
MIS-C	male	3.73699	mild	8	8	complete recovery	MIS-C
MIS-C	female	3.85205	mild	7	6	short sequelae	MIS-C
MIS-C	female	4.14795	mild	14	7	complete recovery	MIS-C
MIS-C	male	4.32877	mild	17	17	complete recovery	MIS-C
MIS-C	male	4.80274	mild	11	10	complete recovery	MIS-C
MIS-C	male	6.4274	mild	11	6	complete recovery	MIS-C
MIS-C	male	7.44658	mild	11	7	complete recovery	MIS-C
MIS-C	male	7.91507	mild	11	11	complete recovery	MIS-C
MIS-C	male	8.18082	critical	9	7	short sequelae	MIS-C
MIS-C	male	8.28493	mild	16	12	complete recovery	MIS-C
MIS-C	male	8.32603	mild	9	8	short sequelae	MIS-C
MIS-C	male	8.36164	critical	9	9	complete recovery	MIS-C
MIS-C	female	8.36438	mild	14	14	short sequelae	MIS-C
MIS-C	male	8.79726	mild	28	2	short sequelae	MIS-C
MIS-C	female	8.96712	mild	13	13	short sequelae	MIS-C
MIS-C	male	9.35616	mild	13	12	short sequelae	MIS-C
MIS-C	male	9.50411	mild	10	10	complete recovery	MIS-C
MIS-C	male	10.137	mild	9	11	complete recovery	MIS-C
MIS-C	female	10.2274	mild	8	6	complete recovery	MIS-C
MIS-C	male	10.5096	mild	7	7	complete recovery	MIS-C
MIS-C	male	11.1096	critical	11	9	complete recovery	MIS-C
MIS-C	female	11.1562	mild	11	11	complete recovery	MIS-C
MIS-C	female	11.1808	mild	13	6	complete recovery	MIS-C
MIS-C	male	11.1836	mild	8	7	complete recovery	MIS-C
MIS-C	male	11.4384	mild	10	10	complete recovery	MIS-C
MIS-C	male	11.5397	mild	9	9	complete recovery	MIS-C
MIS-C	female	11.5644	mild	12	12	complete recovery	MIS-C
MIS-C	male	11.5699	critical	16	13	complete recovery	MIS-C
MIS-C	male	11.726	mild	11	11	complete recovery	MIS-C
MIS-C	male	11.8082	mild	12	9	complete recovery	MIS-C
MIS-C	male	11.9233	severe	14	11	complete recovery	MIS-C
MIS-C	female	12.1534	mild	6	7	complete recovery	MIS-C
MIS-C	male	12.8164	medium	16	17	complete recovery	MIS-C
MIS-C	male	13.6493	mild	11	10	complete recovery	MIS-C
MIS-C	male	14.063	mild	12	3	complete recovery	MIS-C
MIS-C	male	14.7014	critical	36	16	long sequelae	MIS-C
MIS-C	female	16.1753	severe	12	12	complete recovery	MIS-C
MIS-C	male	17.0603	mild	7	1	complete recovery	MIS-C
MIS-C	male	17.1863	mild	12	11	complete recovery	MIS-C
MIS-C	male	17.4466	mild	12	8	complete recovery	MIS-C
WORSENING	male	0.460274	mild	3	3	complete recovery	epilepsy exacerbation (syndrome Saethre-Chotzen), rotavirus infection
WORSENING	female	1.26575	mild	7	7	complete recovery	epilepsy exacerbation (syndrome Cornelia de Lange)
WORSENING	female	1.8411	mild	9	6	complete recovery	acute myeloblastic leukaemia with febrile neutropenia
WORSENING	male	1.95342	mild	3	1	complete recovery	recurrent supraventricular tachycardia
WORSENING	male	2.84658	asymptomatic	13	12	complete recovery	acute lymphoblastic leukaemia with febrile neutropenia
WORSENING	female	2.98356	mild	11	10	complete recovery	neuroblastoma with febrile neutropenia
WORSENING	male	3.75616	mild	4	3	complete recovery	acute lymphoblastic leukaemia with febrile neutropenia
WORSENING	female	3.8411	mild	7	7	complete recovery	juvenile arthritis exacerbation
WORSENING	female	4.72055	mild	13	13	complete recovery	acute myeloblastic leukaemia with febrile neutropenia
WORSENING	male	4.74247	mild	4	4	complete recovery	epilepsy onset
WORSENING	female	6.95068	mild	6	6	complete recovery	acute myeloblastic leukaemia with febrile neutropenia
WORSENING	female	7.02192	mild	22	22	complete recovery	acute myeloblastic leukaemia with febrile neutropenia
WORSENING	male	9.32055	asymptomatic	17	17	complete recovery	acute promyelocytic leukaemia with neutropenia
WORSENING	male	11.4932	asymptomatic	3	2	complete recovery	epilepsy exacerbation
WORSENING	female	13.8356	mild	3	3	complete recovery	asthma with faint
WORSENING	male	14.3589	asymptomatic	3	1	complete recovery	epilepsy exacerbation
WORSENING	male	14.474	mild	5	5	complete recovery	campylobacter infection with collapse
WORSENING	male	14.7699	mild	10	10	short sequelae	abdominal pain, appendectomy
WORSENING	male	15.6247	asymptomatic	3	1	complete recovery	epilepsy exacerbation
WORSENING	male	15.7068	asymptomatic	4	3	complete recovery	epilepsy onset
WORSENING	female	15.989	asymptomatic	3	2	complete recovery	Crohn disease exacerbation
WORSENING	male	19.4137	asymptomatic	4	4	complete recovery	pinealoblastoma with neutropenia
ISOLATION	male	0.136986	asymptomatic	7	7	complete recovery	Di George syndrome calcium therapy
ISOLATION	female	0.265753	medium	14	14	short sequelae	epilepsy onset in rotavirus infection, nosocomial SARS-CoV-2 infection
ISOLATION	male	0.978082	asymptomatic	2	3	complete recovery	swallowed battery
ISOLATION	female	1.15068	asymptomatic	7	7	complete recovery	neck lymphadenitis due S.aureus
ISOLATION	female	1.33699	asymptomatic	11	4	complete recovery	appendicitis with appendectomy, nosocomial SARS-CoV-2 infection
ISOLATION	male	1.72329	mild	17	17	complete recovery	mastoidectomy, nosocomial rotavirus infection
ISOLATION	male	2.33699	asymptomatic	3	3	complete recovery	aspiration of almond
ISOLATION	male	2.87945	asymptomatic	2	2	complete recovery	cut injury
ISOLATION	male	3.49589	asymptomatic	6	4	complete recovery	Menkes disease with oesophagal variceal bleeding
ISOLATION	male	4.60548	asymptomatic	1	1	complete recovery	acute lymphoblastic leukemia therapy
ISOLATION	male	5.06301	asymptomatic	5	1	complete recovery	skull fracture
ISOLATION	female	5.68219	asymptomatic	9	7	complete recovery	appendicitis with appendectomy
ISOLATION	male	6.41096	asymptomatic	2	2	complete recovery	comotio cerebri
ISOLATION	female	6.85479	mild	11	4	complete recovery	acute lymphoblastic leukaemia with pseudomonas catheter infection, nosocomial SARS-CoV-2 infection
ISOLATION	male	6.98082	mild	1	1	complete recovery	femur resection due to osteosarcoma, nosocomial SARS-CoV-2 infection
ISOLATION	male	7.46027	mild	11	11	complete recovery	Fanconi anaemia onset
ISOLATION	male	9.76438	mild	14	4	complete recovery	appendicitis with appendectomy
ISOLATION	male	9.79726	mild	7	4	short sequelae	orbitocellulitis
ISOLATION	female	10.1726	mild	3	3	complete recovery	urinary infection
ISOLATION	female	11.5671	mild	4	2	complete recovery	acute lymphoblastic leukaemia, nosocomial SARS-CoV-2 infection
ISOLATION	female	12.3178	asymptomatic	3	2	complete recovery	drug intoxication
ISOLATION	male	12.811	mild	1	1	complete recovery	thrombocyte substitution in sarcoma
ISOLATION	male	12.8493	mild	11	11	complete recovery	pseudomonas aeruginosa pneumonia, nosocomial SARS-CoV-2 infection
ISOLATION	male	12.9781	asymptomatic	6	6	complete recovery	Crohn disease exacerbation, nosocomial SARS-CoV-2 infection
ISOLATION	female	13.2712	mild	4	4	complete recovery	hydrocephalus with shunt malfunction
ISOLATION	male	14.2904	asymptomatic	4	3	complete recovery	car accident with commotion cerebri
ISOLATION	female	15.1425	mild	18	14	complete recovery	appendicitis with appendectomy
ISOLATION	male	15.7479	asymptomatic	2	2	complete recovery	alcohol intoxication
ISOLATION	female	15.9397	mild	2	2	complete recovery	juvenile dermatomytositis IVIG therapy
ISOLATION	male	16.2	mild	9	7	complete recovery	appendicitis with appendectomy
ISOLATION	female	16.663	asymptomatic	2	1	short sequelae	alcohole intoxication
ISOLATION	female	17.0301	asymptomatic	2	2	short sequelae	methamfetamine intoxication
ISOLATION	female	17.3781	asymptomatic	7	6	short sequelae	acute pyelonephritis
ISOLATION	male	17.7671	mild	10	2	complete recovery	diabetes mellitus 1
